# Supplementary material for: A Regulatory Network of Arabinogalactan Proteins, Glycosylation, and Nucleotide Sugars for Optimizing Mara des Bois Strawberries Postharvest Storage Quality
Source: Plants (Basel). 2025 Sep 6;14(17):2796. doi: 10.3390/plants14172796 (PMC12430158; doi:10.3390/plants14172796)
Supplement: Supplementary file 1 [file plants-14-02796-s001.zip]

Archive with 1 entries (1 files):
- plants-3807930-supplementary.pdf
